# Supplementary material for: Breast Milk Is a Potential Reservoir for Livestock-Associated Staphylococcus aureus and Community-Associated Staphylococcus aureus in Shanghai, China
Source: Front Microbiol. 2018 Jan 11;8:2639. doi: 10.3389/fmicb.2017.02639 (PMC5768657; doi:10.3389/fmicb.2017.02639)
Supplement: Supplementary file 1 [file DataSheet1.XLS]

## Sheet: Sheet1
Supplement table 1.Molecular characteristics and antibiotic resistance profiles of S.aureus isolated from breast milk.
	Molecular type	Isolates(n)	Antimicrobial resistance	Virulence genes detected	Enterotoxin genes detected
MRSA	ST398	5	FOX(100),P(100),AMP(100)	hla(100),hlg(100),hlg2(20),icaA(100),clfA(100),sdrC(100),sdrE(40),arcA(20)	sec(20),seg(20),sem(40),sen(20),seo(20),sep(40)
	ST59	5	FOX(100),TET(40),P(100),AMP(100)	pvl(40),hla(100),hlb(100),hlg2(100),icaA(100),clfA(100),sdrC(100),sdrE(100),arcA(40)	sea(60),seb(100),seg(40),sei(20),sek(100),seq(100),sel(20),sem(20),sen(20),seo(20)
	ST88	2	FOX(100),DA(50),E(50),SXT(100),TET(50),P(100),AMP(100)	hla(100),hlb(100),hlg2(100),icaA((100),clfA(100),sdrC(100),sdrD(100),lukE(100),arcA(50)	see(100)
	ST1	1	FOX(100),P(100),AMP(100)	hla(100),hlg2(100),icaA((100),clfA(100),sdrC(100),sdrD(100),sdrE(100),bsa(100),lukE(100),tsst(100)	sec(100),seh(100),sek(100),seq(100)
	ST188	1	FOX(100),E(100),SXT(100),P(100),AMP(100)	hla(100),hlg2(100),icaA((100),clfA(100),sdrC(100),sdrE(100),lukE(100),arcA(100)	sel(100)
	ST615	1	FOX(100),DA(100),E(100),P(100),AMP(100)	hla(100),hlb(100),hlg(100),hlg2(100),icaA((100),clfA(100),sdrC(100),sdrD(100),sdrE(100),lukE(100),tsst(100)	sed(100),seg(100),sei(100),sej(100),sek(100),sem(100),sen(100),seo(100)
MSSA	ST7	13	DA(23.1),E(23.1),SXT(15.4),TET(61.5),P(100),GM(15.4)	hla(100),hlb(15.4),hlg(38.5),hlg2(100),icaA((100),clfA(100),sdrC(100),sdrD(100),sdrE(7.7),bsa(7.7),lukE(13),tsst(7.7),eta(15.4),arcA(15.4)	sea(23.1),sed(15.4),see(53.9),seg(15.4),sej(7.7),sem(30.8),sen(15.4),seo(23.1),sep(46.2)
	ST398	9	DA(33.3),E(33.3),SXT(11.1),TET(11.1),P(88.9)	hla(100),hlg(100),hlg2(55.6),icaA(100),clfA(100),sdrC(100),sdrE(40),arcA(11.1)	sec(11.1),sed(22.2),sem(11.1)
	ST59	7	DA(57.1),E(71.4),TET(42.9),P(71.4)	pvl(28.6),hla(100),hlb(100),hlg2(100),icaA(100),clfA(100),sdrC(100),sdrE(85.7),arcA(28.6)	sea(14.3),seb(57.1),seg(14.3),sek(57.1),seq(57.1),sel(14.3)
	ST6	5	SXT(20),P(60)	hla(100),hlb(40),hlg(20),hlg2(100),icaA((100),clfA(100),sdrC(100),sdrD(100),sdrE(80),bsa(100),lukE(100),tsst(20),eta(40)	sea(60),sej(20),sek(20),sel(20),sem(20),sen(20),seo(20）
	ST188	4	CIP(25),DA(25),E(25),SXT(25),MOF(25),P(100),LEV(25),GM(25)	pvl(25),hla(100),hlb(75),hlg(50),hlg2(100),icaA(100),clfA(100),sdrC(100),sdrE(100),bsa(25),lukE(100)	sea(50),seb(50),sed(25),seg(50),seh(25),sei(25),sel(25),sem(50),sen(25),seo(25)
	ST5	3	DA(33.3),E(33.3),SXT(66.7),P(66.7),GM(33.3)	hla(100),hlb(33.3),hlg2(100),icaA((100),clfA(100),sdrD(100),sdrE(100),lukE(100),tsst(33.3)	sed(100),seg(100),sei(100),sej(100),sem(100),sek(33.3),seq(33.3),sel(33.3),sem(100),sen(100),seo(100)
	ST1	2	CIP(50),E(50),SXT(50),MOF(50),P(50),LEV(50)	pvl(50),hla(100),hlb(50),hlg(50),hlg2(100),icaA(100),clfA(100),sdrC(100),sdrD(50),bsa(100),lukE(100),tsst(50),eta(50)	sea(50),seb(50),sec(50),seh(100),sej(50),sek(100),seq(50),sel(50),sem(50),sen(50),seo(100)
	ST15	2	E(50),P(100)	hla(100),hlg2(100),icaA(100),clfA(100),sdrC(100),sdrD(100),sdrE(50),lukE(100)	seg(50)
	ST20	2	DA(100),E(100),P(50)	hla(100),hlb(50),hlg2(100),icaA((100),clfA(100),sdrC(100),sdrD(50),sdrE(100),lukE(100),tsst(50)	seg(100),sei(100),sel(50),sem(100),sen(100),seo(100)
	ST630	2	DA(50),E(50),TET(50),P(100)	hla(100),hlb(100),hlg2(100),icaA((100),clfA(100),sdrC(100),sdrD(50),sdrE(50)
	ST615	1		pvl(100),hla(100),hlb(100),hlg(100),hlg2(100),icaA((100),clfA(100),sdrC(100),sdrD(100),sdrE(100),lukE(100),tsst(100)	seb(100),sec(100),sed(100),seg(100),sei(100),sej(100),sek(100),seq(100),sel(100),sen(100),seo(100)
	ST8	1	DA(100),E(100),P(100)	hla(100),hlb(100),hlg2(100),icaA((100),clfA(100),sdrC(100),sdrD(100),sdrE(100),bsa(100),lukE(100)	sed(100),sej(100),sem(100)
	ST12	1	P(100)	hla(100),hlb(100),hlg(100),hlg2(100),icaA((100),clfA(100),sdrC(100),sdrD(100),sdrE(100),lukE(100)	see(100),sel(100)
	ST22	1	DA(100),E(100),P(100)	pvl(100),hla(100),hlb(100),hlg(100),hlg2(100),icaA((100),clfA(100),sdrC(100),sdrD(100),sdrE(100)	seb(100),seg(100),sei(100),sek(100),sel(100),sem(100),sen(100),seo(100)
	ST25	1	DA(100),E(100),SXT(100),P(100)	hla(100),hlg2(100),icaA(100),clfA(100),sdrC(100),sdrE(100),bsa(100),lukE(100)	seb(100),seg(100),sei(100),sem(100),sen(100),seo(100)
	ST508	1	CIP(100),DA(100),E(100),LEV(100)	hla(100),hlg(100),hlg2(100),icaA(100),clfA(100),sdrC(100),sdrE(100)	seg(100),sem(100),sen(100),seo(100)
